# Supplementary material for: Beyond a Game: A Narrative Review of Psychopathic Traits in Sporting Environments
Source: Sports (Basel). 2023 Nov 15;11(11):228. doi: 10.3390/sports11110228 (PMC10674364; doi:10.3390/sports11110228)
Supplement: Supplementary file 1 [file sports-11-00228-s001.zip]

Archive with 1 entries (1 files):
- sports-2657225-supplementary.pdf
